# Supplementary material for: Salmonella Typhimurium effector SseI regulates host peroxisomal dynamics to acquire lysosomal cholesterol
Source: EMBO Rep. 2024 Dec 18;26(3):656–89. doi: 10.1038/s44319-024-00328-x (PMC11811301; doi:10.1038/s44319-024-00328-x)
Supplement: Supplementary file 3 — Movie EV1 [file 44319_2024_328_MOESM3_ESM.zip]

Archive with 3 entries (2 files):
- Movie EV1/
- Movie EV1/Legend Movie EV1.txt
- Movie EV1/Movie EV1.avi
