# Supplementary material for: Salmonella Typhimurium effector SseI regulates host peroxisomal dynamics to acquire lysosomal cholesterol
Source: EMBO Rep. 2024 Dec 18;26(3):656–89. doi: 10.1038/s44319-024-00328-x (PMC11811301; doi:10.1038/s44319-024-00328-x)
Supplement: Supplementary file 3 — Movie EV1 [file 44319_2024_328_MOESM3_ESM.zip › Movie EV1/Legend Movie EV1.txt]

Movie EV1: Live cell imaging 
A. Live cell imaging of HeLa cells stably expressing PEROXO-tag (3xMyc-EGFP-PEX26) infected with mCherry-STM (MOI=50). Cells were also treated with 100 nM of LysoTracker (blue) for 15 min before imaging to label acidic vacuoles. Time-lapse imaging was performed 5 h post-infection. Images were captured approximately every minute (80 s) till 16 min. Images shown are single Z slices for the indicated time points�scale bar:10 �m.  
