# Supplementary material for: Salmonella Typhimurium effector SseI regulates host peroxisomal dynamics to acquire lysosomal cholesterol
Source: EMBO Rep. 2024 Dec 18;26(3):656–89. doi: 10.1038/s44319-024-00328-x (PMC11811301; doi:10.1038/s44319-024-00328-x)
Supplement: Supplementary file 4 — Source data Fig. 1 [file 44319_2024_328_MOESM4_ESM.zip]

Archive with 22 entries (14 files):
- Figure. 1/
- Figure. 1/1A/
- Figure. 1/1A/A. 12H STM.tif
- Figure. 1/1A/A. 3H STM.tif
- Figure. 1/1A/A. 6H STM.tif
- Figure. 1/1B/
- Figure. 1/1B/B. 12H STM.tif
- Figure. 1/1B/B. 3H STM.tif
- Figure. 1/1B/B. 6H STM.tif
- Figure. 1/1C/
- Figure. 1/1C/C. PEX14 colocalization with SCVs.xlsx
- Figure. 1/1D/
- Figure. 1/1D/D. Catalase colocalization with SCVs.xlsx
- Figure. 1/1E/
- Figure. 1/1E/E. live cell.tif
- Figure. 1/1E/Montage_zoom_lysoT.tif
- Figure. 1/1F/
- Figure. 1/1F/Beads.tif
- Figure. 1/1F/Heat kill STM.tif
- Figure. 1/1F/LIVE STM.tif
- Figure. 1/1G/
- Figure. 1/1G/G. Percentage of PEX14 colocalization.xlsx
