# Supplementary material for: Salmonella Typhimurium effector SseI regulates host peroxisomal dynamics to acquire lysosomal cholesterol
Source: EMBO Rep. 2024 Dec 18;26(3):656–89. doi: 10.1038/s44319-024-00328-x (PMC11811301; doi:10.1038/s44319-024-00328-x)
Supplement: Supplementary file 4 — Source data Fig. 1 [file 44319_2024_328_MOESM4_ESM.zip › Figure. 1/1C/C. PEX14 colocalization with SCVs.xlsx]

## Sheet: EXP1
	3H STM	6H STM	12H STM
	11.6129	9.83607	26.1682
	9.27835	3.72671	19.7581
	5.23256	7.54717	20.5056
	3.80952	4.57516	27.4262
	7.36842	11.7021	11.4428
	6.06061	14.2857	19.3662
	6.83761	9.15493	24.6246
	20.6897	17.5	31.7241
	6.06061	11.6505	20.5962
	5.55556	10.2941	27.673
	20	9.09091	26.5306
	7.07071	3.97351	34.5395
	7.57576	4.80769	28.9902
	13.2743	12	22.2841
	17.2414	15.5172	23.7013
	10.8696	14.2857	14.9038
	10.1449	10.8696	9.28571
	0	18.5185	17.7305
	10.453	16.3636	19.5876
	5.71429	18.1818	11.6129

## Sheet: EXP2
		3H STM	6H STM	12H STM
		10.8696	6.55738	21.2766
		9.84848	12.3457	21.0526
		9.67742	3.7037	28.6885
		3.4965	36	16.129
		5.71429	32.6923	17.6871
		4.8	23.913	19.2771
		2.39521	14.4737	14.8936
		1.80723	10.5882	20.7792
		15.9091	2.47934	14.0426
		10.7143	14.2857	9.09091
		4.23729	6.47482	5.83658
		8.08081	0	6.63265
		11.2	1.92308	18.6275
		3.87097	3.0888	11.399
		18.75	6.28272	6.13497
		10.8108	36	14.0187
		20	18.9189	9.09091
		0	7.46269	14.2857
		2.89855	9.48276	19.2308
		6.57895	4.78261	4.9505

## Sheet: EXP3
	3H STM	6H STM	12H STM
	1.65746	1.0989	6.66667
	1.72414	1.44928	18.5185
	10.1124	2.88066	25
	11.3208	25.8065	7.35294
	4.49438	19.2308	14.7541
	4.28571	9.02256	9.92366
	0	5.45455	11.4286
	7.35294	19.6078	23.1405
	4.90196	0	13.369
	8.10811	6.89655	18.5185
	8.77193	15.7895	12.0879
	10	10.8696	18.1818
	3.47222	8.28025	23.5955
	12.8205	1.25	15.7895
	3.79747	20.7921	46
	2.92553	8.69565	22.7882
	7.22892	11.1111	21.1679
	6.45161	25	34.1772
	22.2222	8	37.0558
	7.80142	9.13978	29.3814
	4.6875	8.33333
	3.58744	15.6627
	0	14.2857
	0

## Sheet: MEAN 
	3H STM	6H STM	12H STM
	9.24249	11.1941	21.9226
	8.08297	12.5728	14.6562
	6.15519	10.8112	20.4449
