# Supplementary material for: Salmonella Typhimurium effector SseI regulates host peroxisomal dynamics to acquire lysosomal cholesterol
Source: EMBO Rep. 2024 Dec 18;26(3):656–89. doi: 10.1038/s44319-024-00328-x (PMC11811301; doi:10.1038/s44319-024-00328-x)
Supplement: Supplementary file 4 — Source data Fig. 1 [file 44319_2024_328_MOESM4_ESM.zip › Figure. 1/1D/D. Catalase colocalization with SCVs.xlsx]

## Sheet: EXP1
		3h STM	6 STM	12 STM
		2.7027	7.14286	13.2075
		0	3.77359	14.7541
		1.69491	6.34921	14.1304
		2.65487	5.07246	8.18182
		4.87805	5.71429	14.7541
		4.41176	3.27869	12.1622
		2.62009	5.26316	9.63855
		2.89855	11.3636	31.7073
		1.96078	11.1111	15.3846
		5.10949	2.11864	10.5263
		0	24.6753	23.6842
		3.57143	13.2075	33.3333
		8.77193	14.0351	2.15054
		2.40964	3.52941	12.069
		2.66667	10.828	3.06122
		2.83019	6.61765	34.6939
		2.38095	3.58744	5.1948
		1.08696	5.12821	4.79042
		4.16667	8	18.5714
		5.61798	17.3913	17.9105
		2.83019	6.54762	5.55556
		2.0202	3.38983
		3.09278	6.74157
		1.21951	6.45161
		3.77359	21.2766
			20.6897
			35.0877
			10.8108
			9.30233

## Sheet: EXP2
			3h STM	6 STM	12 STM
			1.86335	3.7037	14
			2.4	4.13793	6.08696
			1.19048	4.38596	8.10811
			1.05263	9.90991	6.76692
			2.1978	2.57511	14.1026
			3.25203	6.77966	5.55556
			3.61446	20.8333	4.32432
			2.15827	5.49451	5.45455
			0.78125	0.833333	5.66038
			3.82514	2.85714	16.1765
			5.1948	2.75229	11.4286
			1.94175	8.60215	4.79042
			0.735294	11.6667	3.94737
			0	8.10811	20.4082
			1.89573	11.236	10.9589
			0	2.4	2.7957
			8.53659	3.33333	17.0213
			12.766	1.66667	13.5135
			8.57143	6.73077	9.63855
			8.33333	5.40541	35.5556

## Sheet: EXP3
		3h STM	6 STM	12 STM
		6.95652	2.76243	13.2075
		2.7027	7.14286	14.7541
		0	3.77359	14.1304
		1.69491	6.34921	3.79747
		5.59441	5.07246	8.18182
		5.33981	5.71429	14.7541
		9.90991	3.27869	12.1622
		2.65487	5.26316	9.63855
		4.87805	3.77359	8.82353
		4.41176	7.5188	6.09756
		5.71429	14.5455	10.7692
		2.62009	6.97674	6.06061
		2.89855	2.1978	3.44828
		5.30973	7.76699	19.6078
		1.17647	3.75	3.0303
		8.75	2.04082	7.27273
		3.0303	4.05405	8.61423
		0.884956	4.7619	18.8406
		6.39535	4.9505	23.7288
		2.0202	0.675676	19.7368

## Sheet: MEAN 
	3h STM	6 STM	12 STM
	3.01479	9.94777	14.5458
	3.51552	6.1706	10.8147
	4.14714	5.11845	11.3328
