# Supplementary material for: Salmonella Typhimurium effector SseI regulates host peroxisomal dynamics to acquire lysosomal cholesterol
Source: EMBO Rep. 2024 Dec 18;26(3):656–89. doi: 10.1038/s44319-024-00328-x (PMC11811301; doi:10.1038/s44319-024-00328-x)
Supplement: Supplementary file 4 — Source data Fig. 1 [file 44319_2024_328_MOESM4_ESM.zip › Figure. 1/1G/G. Percentage of PEX14 colocalization.xlsx]

## Sheet: EXP1 
	Live STM	Beads	Heat killed
	12.6582	6.09756	1.92308
	8.10811	5.51181	1.72414
	14.7541	2.17391	5.40541
	4.16667	2.5641	0
	10.2564	4.41176	0
	2.654867257*	7.04225	0
	1.351351351*	1.96078	0
	3.333333333*	2.40964	1.47059
	2.247191011*	0	1.44928
	1.307189542*	5.55556	0
	1.315789474*	2.5641	0
	7.79221	0	0
	11.5942	2.85714	1.47059
	4.57516	2.5	0.862069
	2.55102	6	0
		1.85185
		2.5

## Sheet: EXP2 
	Live STM	Beads	Heat killed
	16.6667	12.5	2.17391
	9.7561	8.33333	1.75439
	11.4754	14.2857	8.33333
	11.6279	4.34783	2.27273
	9.25926	2.66667	0
	16.1765	5	0
	0.925926	9.45946	2.7027
	14.6341	4.7619	2.73973
	30.303	3.7037	1.44928
	13.8889	0	2.53165
	14.8148	7.40741	1.5625
	7.63359	8.4507	2.7027
	10.7527	6.18557	3.7037
	9.6	5.29801	5.88235
	15.5172	1.42857	2.17391

## Sheet: EXP3 
	Live STM	Beads	Heat killed
	19.2308	6.25	0
	17.6471	9.7561	4
	9.48276	3.44828	9.09091
	3.7037	0	4
	12.1622	3.0303	0
	22.6415	11.1111	2.12766
	19.6078	1.96078	11.4286
	14.4928	5	10
	13.2812	6	9.09091
	6.06061	5.12821	0
	19.403	5.15464	3.38983
	5.6338	6.06061	5.1948
	12.1212	1.72414	7.31707
		9.09091	11.1111
		3.44828	1.83486
		10.3448	2.24719
		0	0
		0	2.7027
		2.08333	0
		7.31707
		6.34921
		5
		2.85714
		8.16327

## Sheet: MEAN 
		Live STM	Beads	Heat killed
		8.49	3.29415	0.953676
		12.8688	6.25526	2.66553
		13.4976	4.96992	4.39
