# Supplementary material for: Salmonella Typhimurium effector SseI regulates host peroxisomal dynamics to acquire lysosomal cholesterol
Source: EMBO Rep. 2024 Dec 18;26(3):656–89. doi: 10.1038/s44319-024-00328-x (PMC11811301; doi:10.1038/s44319-024-00328-x)
Supplement: Supplementary file 5 — Source data Fig. 2 [file 44319_2024_328_MOESM5_ESM.zip]

Archive with 24 entries (12 files):
- Figure. 2/
- Figure. 2/2B/
- Figure. 2/2B/B. Fold change in mRNA levels of PEX14.xlsx
- Figure. 2/2C/
- Figure. 2/2C/C. Fold change in mRNA levels of PEX5.xlsx
- Figure. 2/2D/
- Figure. 2/2D/D. Fold change in mRNA levels of PEX11b.xlsx
- Figure. 2/2E/
- Figure. 2/2E/E. Catalase Activity.xlsx
- Figure. 2/2F/
- Figure. 2/2F/F. Peroxiosme numbers.xlsx
- Figure. 2/2G/
- Figure. 2/2G/G. CFU MDM.xlsx
- Figure. 2/2H/
- Figure. 2/2H/H. CFU in HeLa.xlsx
- Figure. 2/2I/
- Figure. 2/2I/I. PEX5 KO  CFU.xlsx
- Figure. 2/2J/
- Figure. 2/2J/J. 4PBA CFU in HeLa cells.xlsx
- Figure. 2/2K/
- Figure. 2/2K/PEX5 KO ..tif
- Figure. 2/2K/WT..tif
- Figure. 2/2L/
- Figure. 2/2L/L. Area occupied by SCVs and SifArea.xlsx
