# Supplementary material for: Salmonella Typhimurium effector SseI regulates host peroxisomal dynamics to acquire lysosomal cholesterol
Source: EMBO Rep. 2024 Dec 18;26(3):656–89. doi: 10.1038/s44319-024-00328-x (PMC11811301; doi:10.1038/s44319-024-00328-x)
Supplement: Supplementary file 5 — Source data Fig. 2 [file 44319_2024_328_MOESM5_ESM.zip › Figure. 2/2B/B. Fold change in mRNA levels of PEX14.xlsx]

## Sheet: MEAN 
		UI	6H	12H
	PEX14	1.17268	1.14062	1.12533
		1.2673	1.39168	0.975449
		1.29035	0.88868	1.77214
