# Supplementary material for: Salmonella Typhimurium effector SseI regulates host peroxisomal dynamics to acquire lysosomal cholesterol
Source: EMBO Rep. 2024 Dec 18;26(3):656–89. doi: 10.1038/s44319-024-00328-x (PMC11811301; doi:10.1038/s44319-024-00328-x)
Supplement: Supplementary file 5 — Source data Fig. 2 [file 44319_2024_328_MOESM5_ESM.zip › Figure. 2/2C/C. Fold change in mRNA levels of PEX5.xlsx]

## Sheet: Sheet1
		UI	6H	12H
	PEX5	1.70133	0.583369	0.654974
		0.987021	1.33581	2.6736
		0.924913	2.0577	1.63772
