# Supplementary material for: Salmonella Typhimurium effector SseI regulates host peroxisomal dynamics to acquire lysosomal cholesterol
Source: EMBO Rep. 2024 Dec 18;26(3):656–89. doi: 10.1038/s44319-024-00328-x (PMC11811301; doi:10.1038/s44319-024-00328-x)
Supplement: Supplementary file 5 — Source data Fig. 2 [file 44319_2024_328_MOESM5_ESM.zip › Figure. 2/2D/D. Fold change in mRNA levels of PEX11b.xlsx]

## Sheet: Sheet1
PEX11B		UI	6H	12
		1.10817	1.38942	1.19844
		0.827007	1.42711	0.715297
		1.01386	0.476152	0.835668
