# Supplementary material for: Salmonella Typhimurium effector SseI regulates host peroxisomal dynamics to acquire lysosomal cholesterol
Source: EMBO Rep. 2024 Dec 18;26(3):656–89. doi: 10.1038/s44319-024-00328-x (PMC11811301; doi:10.1038/s44319-024-00328-x)
Supplement: Supplementary file 5 — Source data Fig. 2 [file 44319_2024_328_MOESM5_ESM.zip › Figure. 2/2E/E. Catalase Activity.xlsx]

## Sheet: Sheet1
CATALASE
activity
		ui	6h	12h
exp1	mean	16.1077	16.1179	16.2134
exp2	mean	15.8577	15.9451	15.811
other exp3	mean	22.4067	22.28	18.2467
