# Supplementary material for: Salmonella Typhimurium effector SseI regulates host peroxisomal dynamics to acquire lysosomal cholesterol
Source: EMBO Rep. 2024 Dec 18;26(3):656–89. doi: 10.1038/s44319-024-00328-x (PMC11811301; doi:10.1038/s44319-024-00328-x)
Supplement: Supplementary file 5 — Source data Fig. 2 [file 44319_2024_328_MOESM5_ESM.zip › Figure. 2/2F/F. Peroxiosme numbers.xlsx]

## Sheet: EXP1 
UI	3H	6H	12H
105	155	122	248
105	97	161	237
181	172	106	145
114	105	153	208
166	95	94	140
163	198	56	141
102	117	142	97
127	174	160	118
168	165	103	80
179	216	204	55
183	85	176	120
153	99	151	140
78	132	104	141
109	113	75	145
83	116	58	97
	138	77
	69	46
	323	135
	287	165

## Sheet: EXP2
UI	3H	6H	12H
158	245	77	155
97	138	61	235
58	132	81	247
52	124	189	122
55	143	25	124
63	140	52	147
35	125	46	83
38	167	76	94
55	166	85	77
73	44	121	235
35	56	28	22
81	118	139	257
56	198	62	196
147	125	260	102
179	155	259	193
	48	191	163
	37	25	107
	25	37	198
	75	67	70

## Sheet: EXP3
UI	3H	6H	12H
131	69	116	78
46	76	230	101
98	181	182	210
105	174	207	108
107	89	243	72
103	53	31	136
89	89	26	122
57	70	133	131
64	65	165	70
86	204	153	121
127	102	27	187
52	222	29	135
80	57	19	91
120	50	46	55
138	144	157	89
	39	160	57
	79	101	50
		115
	83	54	137
	62	56
	54	125	197
	141	186	194
	64	60
	223	83
	134	35

## Sheet: MEAN 
UI	3H	6H	12H			PEROXIOSME NUMBER
134.4	150.316	120.421	140.8
78.8	119	99	148.79
93.5333	105.167	109.56	117.05
