# Supplementary material for: Salmonella Typhimurium effector SseI regulates host peroxisomal dynamics to acquire lysosomal cholesterol
Source: EMBO Rep. 2024 Dec 18;26(3):656–89. doi: 10.1038/s44319-024-00328-x (PMC11811301; doi:10.1038/s44319-024-00328-x)
Supplement: Supplementary file 5 — Source data Fig. 2 [file 44319_2024_328_MOESM5_ESM.zip › Figure. 2/2G/G. CFU MDM.xlsx]

## Sheet: Sheet1
	si-RNA	SCR	PEX14
		16.4571	5.63584
		11.9375	3.94068
		12.7869	6.8595
		15.6842	4.16382
		9.15385	5.76087
		8.66142	3.71094
		10.1603	2.88641
		14.0678	4.23828
		14.4578	5.58442
