# Supplementary material for: Salmonella Typhimurium effector SseI regulates host peroxisomal dynamics to acquire lysosomal cholesterol
Source: EMBO Rep. 2024 Dec 18;26(3):656–89. doi: 10.1038/s44319-024-00328-x (PMC11811301; doi:10.1038/s44319-024-00328-x)
Supplement: Supplementary file 5 — Source data Fig. 2 [file 44319_2024_328_MOESM5_ESM.zip › Figure. 2/2H/H. CFU in HeLa.xlsx]

## Sheet: SI PEX14 
si-RNA	SCR	PEX14
	13.2039	7.87276
	8.57434	3.36595
	11.8738	5.12445
