# Supplementary material for: Salmonella Typhimurium effector SseI regulates host peroxisomal dynamics to acquire lysosomal cholesterol
Source: EMBO Rep. 2024 Dec 18;26(3):656–89. doi: 10.1038/s44319-024-00328-x (PMC11811301; doi:10.1038/s44319-024-00328-x)
Supplement: Supplementary file 5 — Source data Fig. 2 [file 44319_2024_328_MOESM5_ESM.zip › Figure. 2/2I/I. PEX5 KO CFU.xlsx]

## Sheet: PEX5 KO 
	WT HeLa	PEX5 KO
	10.696	3.32692
	12.2523	3.23077
	9.24242	3.8245
