# Supplementary material for: Salmonella Typhimurium effector SseI regulates host peroxisomal dynamics to acquire lysosomal cholesterol
Source: EMBO Rep. 2024 Dec 18;26(3):656–89. doi: 10.1038/s44319-024-00328-x (PMC11811301; doi:10.1038/s44319-024-00328-x)
Supplement: Supplementary file 5 — Source data Fig. 2 [file 44319_2024_328_MOESM5_ESM.zip › Figure. 2/2J/J. 4PBA CFU in HeLa cells.xlsx]

## Sheet: 4 PBA
		UT	4PBA
		12.9778	20.4751
		15.9717	22.0422
		15.7649	21.9118
