# Supplementary material for: Salmonella Typhimurium effector SseI regulates host peroxisomal dynamics to acquire lysosomal cholesterol
Source: EMBO Rep. 2024 Dec 18;26(3):656–89. doi: 10.1038/s44319-024-00328-x (PMC11811301; doi:10.1038/s44319-024-00328-x)
Supplement: Supplementary file 5 — Source data Fig. 2 [file 44319_2024_328_MOESM5_ESM.zip › Figure. 2/2L/L. Area occupied by SCVs and SifArea.xlsx]

## Sheet: EXP1 
WT	PEX5 KO
0.0850638	0.017195
0.141856	0.00557
0.137593	0.031591
0.0307924	0.012019
0.0693081	0.013653
0.0833495	0.017257
0.123608	0.006883
0.11927	0.013512
0.0677541	0.012819
0.148928	0.008804
0.144625	0.0487282
0.038415	0.0343733
0.08144	0.0222608
0.181969	0.0101711
0.055596	0.0112626

## Sheet: EXP2 
WT	PEX5 KO
0.110423	0.0247354
0.208746	0.027364
0.122479	0.0132881
0.140427	0.0068153
0.117559	0.0210369
0.124867	0.0132692
0.229478	0.0819076
0.084453	0.0186125
0.235386	0.00654885
0.06807	0.0707369
0.155144	0.0677016
0.145055	0.0306166
0.0922924	0.0356771
0.13907	0.0628553
0.0854798	0.0106863

## Sheet: EXP3 
WT	PEX5 KO
0.082888	0.0782586
0.150534	0.0966204
0.0921721	0.20634
0.176073	0.039606
0.113324	0.0177278
0.144204	0.0113097
0.102849	0.0282661
0.142999	0.0171738
0.20054	0.0369944
0.0612954	0.0161168
0.152885	0.0151984
0.149748	0.0225528
	0.0336158
	0.0191969
	0.067256
	0.0283861
	0.0268447
	0.0289771
	0.0200552

## Sheet: MEAN 
		WT	PEX5 KO
		0.100638	0.01774
		0.137262	0.03279
		0.130793	0.042658
