# Supplementary material for: Salmonella Typhimurium effector SseI regulates host peroxisomal dynamics to acquire lysosomal cholesterol
Source: EMBO Rep. 2024 Dec 18;26(3):656–89. doi: 10.1038/s44319-024-00328-x (PMC11811301; doi:10.1038/s44319-024-00328-x)
Supplement: Supplementary file 6 — Source data Fig. 3 [file 44319_2024_328_MOESM6_ESM.zip]

Archive with 34 entries (21 files):
- Figure. 3/
- Figure. 3/3A/
- Figure. 3/3A/A. SSEV..tif
- Figure. 3/3A/A. WT..tif
- Figure. 3/3B/
- Figure. 3/3B/GKM in SseI.tif
- Figure. 3/3C/
- Figure. 3/3C/C. SSEI.tif
- Figure. 3/3D/
- Figure. 3/3D/D. Percentage PEX14 colocalization with SCVs.xlsx
- Figure. 3/3E/
- Figure. 3/3E/E. EGFP-EV.tif
- Figure. 3/3E/E. EGFP-GKM.tif
- Figure. 3/3E/E. EGFP-SKL..tif
- Figure. 3/3F/
- Figure. 3/3F/F. Percentage PEX14 colocalization OF SKL and GKM.xlsx
- Figure. 3/3G/
- Figure. 3/3G/G. CFU in HeLa cells.xlsx
- Figure. 3/3H/
- Figure. 3/3H/H. GAPDH INPUT BLOT..jpg
- Figure. 3/3H/H. HA-SseI BLOT.jpg
- Figure. 3/3H/H. HA-SseI INPUT BLOT.jpg
- Figure. 3/3H/H. PEX14 IP..jpg
- Figure. 3/3I/
- Figure. 3/3I/I. Quantification of HA-SseI.xlsx
- Figure. 3/3J/
- Figure. 3/3J/J. PEX14 blot..jpg
- Figure. 3/3J/J. SseI blot..jpg
- Figure. 3/3K/
- Figure. 3/3K/K. Catalase .jpg
- Figure. 3/3K/K. HA-SseI.jpg
- Figure. 3/3K/K. PEX14.jpg
- Figure. 3/3L/
- Figure. 3/3L/L. CFU of WT STM.xlsx
