# Supplementary material for: Salmonella Typhimurium effector SseI regulates host peroxisomal dynamics to acquire lysosomal cholesterol
Source: EMBO Rep. 2024 Dec 18;26(3):656–89. doi: 10.1038/s44319-024-00328-x (PMC11811301; doi:10.1038/s44319-024-00328-x)
Supplement: Supplementary file 6 — Source data Fig. 3 [file 44319_2024_328_MOESM6_ESM.zip › Figure. 3/3D/D. Percentage PEX14 colocalization with SCVs.xlsx]

## Sheet: EXP1
	WT	SseI	SsaV
	6.90909	8.57143	1.53846
	9.00901	0	1.36986
	14.1176	1.25786	3.07692
	3.125	2.06897	2.75229
	15.625	1.11111	3.73134
	0	11.9565	3.25203
	7.8125	2.24215	6.32911
	6.51558	3.9801	0.757576
	5.20833	1.9802	5.88235
	31.0559	2.77778	2.91971
	5.78035	4	0
	21.7742	0.961538	0
	11.1675	1.55039	2.07469
	10.7143	1.80723	0
	8.69565	3.7594	0.4329
	11.1111	4.25532	0.483092
	25	6.97674	1.3245
	8	2	1.28205
	9.13978	6.06061	0
	8.33333	2.31214

## Sheet: EXP2 
	WT	SseI	SsaV
	9.83607	0.980392	2.7027
	3.72671	2.22222	0
	7.54717	0	2.15517
	4.57516	1.06383	1.57068
	11.7021	2.38095	1.72414
	9.15493	2.58621	4.16667
	17.5	1.5625	7.47664
	11.6505	5.08475	0
	10.2941	3.4965	0.353357
	9.09091	5.69106	3.15186
	3.97351	5.17241	0
	4.80769	1.25786	6.25
	12	0	3.10559
	15.5172	1.11111	2.74725
	14.2857	1.86916	2.9703
	10.8696	0.930233	3.7037
	18.5185	1	0.815217
	16.3636	0.735294	3.22581
	18.1818	0	0.859599

## Sheet: EXP3 
	WT	SseI	SsaV
	6.55738	1.5873	1.19048
	12.3457	3.4188	0
	3.7037	1.38889	0
	36	0.689655	0
	32.6923	4.42478	0
	23.913	1.17188	1.66667
	14.4737	1.45631	0
	10.5882	7.34463	1.88679
	2.47934	1.93798	0.465116
	14.2857	4.14201	1.46341
	6.47482	3.36135	0.91954
	0	1.94805	0
	1.92308	5.26316	0
	3.0888	5.36913	0
	6.28272	2.7027	3.33333
	18.9189	2.57511	3
	7.46269	2	0
	9.48276	2.27273	1.07527
	4.78261	8.92857	3.92157
			0.319489

## Sheet: MEAN
	WT	SseI	SsaV
	10.9547	3.48147	1.95826
	11.0313	1.95497	2.47256
	11.3398	3.26226	0.962083
