# Supplementary material for: Salmonella Typhimurium effector SseI regulates host peroxisomal dynamics to acquire lysosomal cholesterol
Source: EMBO Rep. 2024 Dec 18;26(3):656–89. doi: 10.1038/s44319-024-00328-x (PMC11811301; doi:10.1038/s44319-024-00328-x)
Supplement: Supplementary file 6 — Source data Fig. 3 [file 44319_2024_328_MOESM6_ESM.zip › Figure. 3/3F/F. Percentage PEX14 colocalization OF SKL and GKM.xlsx]

## Sheet: EXP1
	SKL	GKM
	80.5085	99.3671
	92.4812	97.561
	87.5	46.0526
	90.8696	70.5128
	98.0892	84.2105
	87.3563	98.0769
	96.5347	60.3774
	90.5579	75.3425
	105.344	51.6556
	97.7477	61.2121
	96.5517	57.7922
	97.6608	46.8531
	94.3262	97.0149
	99.4269	98.2759
	98.0469	98.4252
Mean	94.2001	76.182

## Sheet: EXP2
	SKL	GKM
	89.8305	95.098
	88.7446	96.1538
	87.6712	94.4134
	87.5862	96.1957
	97.5904	90.6077
	82.3864	78.6325
	98.1818	92.5926
	97.7578	80.3279
	82.963	90.5983
	82.6923	91.3043
	97.7169	94.3548
	86.911	86.6667
	98.4848	93.0233
	88.785	94.1176
Mean	90.5216	91.0062

## Sheet: EXP3
		SKL	GKM
		99.1632	77.1429
		90.1961	94.1176
		98.4733	100
		100	100
		93.9394	97.1014
		84.0336	94.4444
		98.1707	99.0566
		90.566	94.9275
		98.1982	90.4762
		93.8462	73.7705
		95.5882	98.1132
		94.0299	98.0952
		93.9189	89.2857
		97.8378	91.2088
			100
	Mean	94.8544	93.1827

## Sheet: MEAN 
	SKL	GKM
	94.2001	76.182
	90.5216	91.0062
	94.8544	93.1827
