# Supplementary material for: Salmonella Typhimurium effector SseI regulates host peroxisomal dynamics to acquire lysosomal cholesterol
Source: EMBO Rep. 2024 Dec 18;26(3):656–89. doi: 10.1038/s44319-024-00328-x (PMC11811301; doi:10.1038/s44319-024-00328-x)
Supplement: Supplementary file 6 — Source data Fig. 3 [file 44319_2024_328_MOESM6_ESM.zip › Figure. 3/3G/G. CFU in HeLa cells.xlsx]

## Sheet: CFU IN HeLa
		WT STM	ΔsseI STM	ΔssaV STM	ΔsseI STM (psseI)
		8.4657	5.41586	3.18182	11.4493
		14.4355	4.71861	2.14286	12.5641
		13.04	6.14987	1.86594	13.8566
