# Supplementary material for: Salmonella Typhimurium effector SseI regulates host peroxisomal dynamics to acquire lysosomal cholesterol
Source: EMBO Rep. 2024 Dec 18;26(3):656–89. doi: 10.1038/s44319-024-00328-x (PMC11811301; doi:10.1038/s44319-024-00328-x)
Supplement: Supplementary file 6 — Source data Fig. 3 [file 44319_2024_328_MOESM6_ESM.zip › Figure. 3/3I/I. Quantification of HA-SseI.xlsx]

## Sheet: SSEI BLOT QUTF.
HA-tagged SseI constructs (full-length, ΔGKM, K321A)	full-length	ΔGKM	K321A
Mean of HA PROTEIN /PEX14	3.46347	0.111299	0.049184
	3.01964	0.306997	0.520151
	6.25019	0.827037	1.22283
