# Supplementary material for: Salmonella Typhimurium effector SseI regulates host peroxisomal dynamics to acquire lysosomal cholesterol
Source: EMBO Rep. 2024 Dec 18;26(3):656–89. doi: 10.1038/s44319-024-00328-x (PMC11811301; doi:10.1038/s44319-024-00328-x)
Supplement: Supplementary file 6 — Source data Fig. 3 [file 44319_2024_328_MOESM6_ESM.zip › Figure. 3/3L/L. CFU of WT STM.xlsx]

## Sheet: ALL MUTANT CFU 
WT STM, ΔsseI STM, and ΔsseI STM complemented with pQE60-SseI clones (full length, SKL, ΔGKM, K321A)
	WT STM	ΔsseI STM	(full length	SKL	ΔGKM	K321A
	8.88591	1.92308	5.7094	2.64583	2.93562	2.90625
	9.74684	3.14925	8.0597	3.52632	4.79394	4.89474
	10.6587	3.22388	8.16418	1.24074	3.30052	3.8179
