# Supplementary material for: Salmonella Typhimurium effector SseI regulates host peroxisomal dynamics to acquire lysosomal cholesterol
Source: EMBO Rep. 2024 Dec 18;26(3):656–89. doi: 10.1038/s44319-024-00328-x (PMC11811301; doi:10.1038/s44319-024-00328-x)
Supplement: Supplementary file 7 — Source data Fig. 4 [file 44319_2024_328_MOESM7_ESM.zip]

Archive with 41 entries (27 files):
- Figure. 4/
- Figure. 4/4A/
- Figure. 4/4A/A. ARF1 BLOT..jpg
- Figure. 4/4A/A. IQGAP BLOT..jpg
- Figure. 4/4A/A. PEX14 BLOT.jpg
- Figure. 4/4A/A. TRIP6 BLOT.jpg
- Figure. 4/4B/
- Figure. 4/4B/B. ARF1 INPUT..jpg
- Figure. 4/4B/B. ARF1 IP.jpg
- Figure. 4/4B/B. HA-SseI BLOT.jpg
- Figure. 4/4B/B. HA-SseI input..jpg
- Figure. 4/4B/B. PEX5 INPUT.jpg
- Figure. 4/4B/B. PEX5 IP .jpg
- Figure. 4/4C/
- Figure. 4/4C/C. HA-ARF1.jpg
- Figure. 4/4C/C. SseI-HIS.jpg
- Figure. 4/4D/
- Figure. 4/4D/D. Actin input blot..jpg
- Figure. 4/4D/D. Active ARF1.jpg
- Figure. 4/4D/D. Ponceau blot..jpg
- Figure. 4/4D/D. Total ARF1 INPUT..jpg
- Figure. 4/4E/
- Figure. 4/4E/E. Densitometry analysis of Active ARF1.xlsx
- Figure. 4/4F/
- Figure. 4/4F/F. Active ARF1.jpg
- Figure. 4/4F/F. Densitometry analysis of ARF1 activation.xlsx
- Figure. 4/4F/F. PEX14 BLOT .jpg
- Figure. 4/4G/
- Figure. 4/4G/G. Fold proliferation of WT and SseI CFU.xlsx
- Figure. 4/4H/
- Figure. 4/4H/PIP2 Level on peroxiosme.xlsx
- Figure. 4/4I/
- Figure. 4/4I/CFU -si- PIP4K2A.xlsx
- Figure. 4/4J/
- Figure. 4/4J/CFU -si- PIP4K2B.xlsx
- Figure. 4/4K/
- Figure. 4/4K/CFU after THZ-P1-2 in HeLa cells.xlsx
- Figure. 4/4L/
- Figure. 4/4L/CFU after THZ-P1-2 MODC cells.xlsx
- Figure. 4/4M/
- Figure. 4/4M/CFU after THZ-P1-2  in MDM Cells.xlsx
