# Supplementary material for: Salmonella Typhimurium effector SseI regulates host peroxisomal dynamics to acquire lysosomal cholesterol
Source: EMBO Rep. 2024 Dec 18;26(3):656–89. doi: 10.1038/s44319-024-00328-x (PMC11811301; doi:10.1038/s44319-024-00328-x)
Supplement: Supplementary file 7 — Source data Fig. 4 [file 44319_2024_328_MOESM7_ESM.zip › Figure. 4/4E/E. Densitometry analysis of Active ARF1.xlsx]

## Sheet: ACTIVE ARF1 WCL 
	Active ARF1		UI	WT	ΔsseI STM
			0.84032	1.5108	1.0335
			0.732166	1.35748	0.267216
			0.383995	1.68466	0.397589
