# Supplementary material for: Salmonella Typhimurium effector SseI regulates host peroxisomal dynamics to acquire lysosomal cholesterol
Source: EMBO Rep. 2024 Dec 18;26(3):656–89. doi: 10.1038/s44319-024-00328-x (PMC11811301; doi:10.1038/s44319-024-00328-x)
Supplement: Supplementary file 7 — Source data Fig. 4 [file 44319_2024_328_MOESM7_ESM.zip › Figure. 4/4F/F. Densitometry analysis of ARF1 activation.xlsx]

## Sheet: ACTIVE ARF1 ON PEROXIOSME 
				UI	WT	ΔsseI STM	ΔGKM	SKL	full length
WT or ΔsseI STM, or ΔsseI STM complemented with pQE60-SseI clones (ΔGKM, SKL, full length).				0.068387	1.25258	0.027199	0.123798	0.396116	1.35133
				0.687169	1.12529	0.580975	0.543815	0.413873	0.787007
				0.193878	0.998282	0.17662	0.168272	0.216743	0.573387
