# Supplementary material for: Salmonella Typhimurium effector SseI regulates host peroxisomal dynamics to acquire lysosomal cholesterol
Source: EMBO Rep. 2024 Dec 18;26(3):656–89. doi: 10.1038/s44319-024-00328-x (PMC11811301; doi:10.1038/s44319-024-00328-x)
Supplement: Supplementary file 7 — Source data Fig. 4 [file 44319_2024_328_MOESM7_ESM.zip › Figure. 4/4G/G. Fold proliferation of WT and SseI CFU.xlsx]

## Sheet: ARF1 CFU 
WT or ΔsseI STM in HeLa cells transfected with full-length or constitutively active (Q71L) ARF1 or silenced ARF1			WT STM	WT+SIARF1	wt+ ARF1 FL	WT+ ARF1 Q-L	ΔsseI STM	ΔsseI STM +SIARF1	ΔsseI STM+ARF1 FL	ΔsseI STM + Q-L
			13.4151	7.27879	11.5521	10.1653	3.26	3.19635	3.25221	10.1774
			16.2145	6.86741	13.1077	13.7969	4.25871	3.87232	4.58015	13.0454
			15.1097	7.49331	11.7318	12.7492	3.89468	3.3281	4.21053	9.78431
