# Supplementary material for: Salmonella Typhimurium effector SseI regulates host peroxisomal dynamics to acquire lysosomal cholesterol
Source: EMBO Rep. 2024 Dec 18;26(3):656–89. doi: 10.1038/s44319-024-00328-x (PMC11811301; doi:10.1038/s44319-024-00328-x)
Supplement: Supplementary file 7 — Source data Fig. 4 [file 44319_2024_328_MOESM7_ESM.zip › Figure. 4/4H/PIP2 Level on peroxiosme.xlsx]

## Sheet: Sheet1
			PIP2(pmol)
		UI	WT STM	ΔsseI STM
		33.0489	266.884	22.4472
		26.2036	323.832	43.3264
		30.5885	266.884	17.1225
