# Supplementary material for: Salmonella Typhimurium effector SseI regulates host peroxisomal dynamics to acquire lysosomal cholesterol
Source: EMBO Rep. 2024 Dec 18;26(3):656–89. doi: 10.1038/s44319-024-00328-x (PMC11811301; doi:10.1038/s44319-024-00328-x)
Supplement: Supplementary file 7 — Source data Fig. 4 [file 44319_2024_328_MOESM7_ESM.zip › Figure. 4/4J/CFU -si- PIP4K2B.xlsx]

## Sheet: 2KB
			si-RNA	SCR	PIP4K2B
				10.4776	9.5825
				14.9755	13.7622
				10.372	9.36064
