# Supplementary material for: Salmonella Typhimurium effector SseI regulates host peroxisomal dynamics to acquire lysosomal cholesterol
Source: EMBO Rep. 2024 Dec 18;26(3):656–89. doi: 10.1038/s44319-024-00328-x (PMC11811301; doi:10.1038/s44319-024-00328-x)
Supplement: Supplementary file 7 — Source data Fig. 4 [file 44319_2024_328_MOESM7_ESM.zip › Figure. 4/4K/CFU after THZ-P1-2 in HeLa cells.xlsx]

## Sheet: THP INI. CFU
			in HeLa cells
			UT	THZ-P1-2
			8.58871	4.25
			11.9967	3.17774
			11.6892	4.64463
