# Supplementary material for: Salmonella Typhimurium effector SseI regulates host peroxisomal dynamics to acquire lysosomal cholesterol
Source: EMBO Rep. 2024 Dec 18;26(3):656–89. doi: 10.1038/s44319-024-00328-x (PMC11811301; doi:10.1038/s44319-024-00328-x)
Supplement: Supplementary file 7 — Source data Fig. 4 [file 44319_2024_328_MOESM7_ESM.zip › Figure. 4/4M/CFU after THZ-P1-2 in MDM Cells.xlsx]

## Sheet: THP INI. CFU 
			In MDM Cells
			UT	THZ-P1-2
			12.5	4.35897
			15.1309	7.9
			13.4969	3.42105
			12.6891	5
