# Supplementary material for: Salmonella Typhimurium effector SseI regulates host peroxisomal dynamics to acquire lysosomal cholesterol
Source: EMBO Rep. 2024 Dec 18;26(3):656–89. doi: 10.1038/s44319-024-00328-x (PMC11811301; doi:10.1038/s44319-024-00328-x)
Supplement: Supplementary file 8 — Source data Fig. 5 [file 44319_2024_328_MOESM8_ESM.zip]

Archive with 33 entries (17 files):
- Figure. 5/
- Figure. 5/5A/
- Figure. 5/5A/Percentage of peroxisome-lysosome co-localization after STM infection.xlsx
- Figure. 5/5B/
- Figure. 5/5B/Cholesterol levels on isolated peroxisomes from HeLa cells infected with.xlsx
- Figure. 5/5C/
- Figure. 5/5C/C. PEX5 KO.tif
- Figure. 5/5C/C. SSEI.tif
- Figure. 5/5C/C. WT.tif
- Figure. 5/5D/
- Figure. 5/5D/Fluorescence intensity of filipin.xlsx
- Figure. 5/5E/
- Figure. 5/5E/CFU after kd NPC1.xlsx
- Figure. 5/5F/
- Figure. 5/5F/CFU after kd ABCD1.xlsx
- Figure. 5/5G/
- Figure. 5/5G/CFU after U-18 and LDL.xlsx
- Figure. 5/5H/
- Figure. 5/5H/CFU after Atorvastatin.xlsx
- Figure. 5/5I/
- Figure. 5/5I/WT STM + Syt-7 Flag.tif
- Figure. 5/5J/
- Figure. 5/5J/HeLa cell With Syt-7 Uninfected.tif
- Figure. 5/5K/
- Figure. 5/5K/WT STM + Syt-7 OE Flag.tif
- Figure. 5/5L/
- Figure. 5/5L/Percentage co-localization of peroxisome and Syt-7.xlsx
- Figure. 5/5M/
- Figure. 5/5M/CFU after kd Syt-7.xlsx
- Figure. 5/5N/
- Figure. 5/5N/CFU after kd E-syt1.xlsx
- Figure. 5/5O/
- Figure. 5/5O/Cholesterol levels on isolated peroxisomes after kd in HeLa cells.xlsx
