# Supplementary material for: Salmonella Typhimurium effector SseI regulates host peroxisomal dynamics to acquire lysosomal cholesterol
Source: EMBO Rep. 2024 Dec 18;26(3):656–89. doi: 10.1038/s44319-024-00328-x (PMC11811301; doi:10.1038/s44319-024-00328-x)
Supplement: Supplementary file 8 — Source data Fig. 5 [file 44319_2024_328_MOESM8_ESM.zip › Figure. 5/5A/Percentage of peroxisome-lysosome co-localization after STM infection.xlsx]

## Sheet: EXP1
UI	3H STM	6H STM	12 STM
15.4545	26.5487	39.2523	83.3333
25.9259	24.359	58.2278	87.1795
10.9091	8.8	16.3399	11.2994
5.47945	18.9474	17.2414	24.4681
5.71429	12.4378	17.6245	21.3622
12.3457	22.6415	15.8845	37.9747
0	13.6364	8.37696	15.3153
4.08163	30.1587	16.6667	18.4211
0	30.5085	11.5942	35.514
0	11.33	23.1884	10
0	10.8108	18.1034	14.876
7.14286	20	14.1791	11.3269
5.71429	18.8679	6.28571	19.685
3.73832	9.00901	7.05882	15.6863
21.1538	9.95261	26.4151	15.3846
12.5	9.80392	13.5593
5		17.9105

## Sheet: EXP2
UI	3H STM	6H STM	12 STM
12.069	11.9048	28.9773	12.4378
23.0769	15	14.9425	13.5678
20	13.253	19.3277	22.549
15.873	7.40741	24.2647	15.8537
17.1429	16.0714	39.3443	21.3622
7.89474	26.6667	22.3881	37.9747
21.8182	9.93789	15.5738	15.3153
5.47945	18.9474	17.6245	18.4211
5.71429	22.6415	15.8845	35.514
12.3457	13.6364	10.8108	80
0	30.1587	8.37696	42.5532
4.08163	49.5652	16.6667	64.5161
32.3529	80.8081	71.1111	13.9535
18.4783	56.0606	42.8571
27.2727	34.1463	61.9469
20.6897	66.6667	70.297
17.2414	46.3415	30.3798
8.22785		63.2653
11.3402		52.3256

## Sheet: EXP3
UI	3H STM	6H STM	12 STM
6.79612	23.445	12.4088	10.3659
10.1124	32	16.3399	19.4805
28.0702	13.2964	17.2414	24.6575
17.1875	8.8	11.2994	5.48523
24.4186	14.876	24.4681	22.5131
5.51181	14.6552	17.5572	10.0437
2.17391	12.4378	27.7778	12.1019
9.80392	5.28541	14	13.5593
7.72059	15.6522	26.4151	17.9105
10.7527	9.00901	43.3735	23.1343
6.01093	9.95261	35.3982	25.1656
27.0833	46.3636	31.25	16.8067
30	40.1639	96.0526	63.4615
29.2683	39.3443	47.541	68.6567
27.5862	70.7317	42.1053	72.4638
25	27.957		53.6585
30.137	25.1497		80.2326

## Sheet: MEAN 
UI	3H STM	6H STM	12 STM
7.95058	17.3633	19.2887	28.1218
14.7947	30.542	32.9666	30.3091
17.5078	24.0659	30.8819	31.7469
