# Supplementary material for: Salmonella Typhimurium effector SseI regulates host peroxisomal dynamics to acquire lysosomal cholesterol
Source: EMBO Rep. 2024 Dec 18;26(3):656–89. doi: 10.1038/s44319-024-00328-x (PMC11811301; doi:10.1038/s44319-024-00328-x)
Supplement: Supplementary file 8 — Source data Fig. 5 [file 44319_2024_328_MOESM8_ESM.zip › Figure. 5/5B/Cholesterol levels on isolated peroxisomes from HeLa cells infected with.xlsx]

## Sheet: Cholesterol  ASSAY 
							Compt.	Compt.	Compt.
			Infection	UI	WT STM	ΔsseI STM	ΔGKM	K321A	WT SseI
				3.97806	9.22139	4.85578	5.01122	5.96065	8.44398
				5.00306	7.2292	5.13239	4.55291	4.75745	6.64197
				3.64047	7.67315	4.04784	4.0896	3.58501	6.94492
