# Supplementary material for: Salmonella Typhimurium effector SseI regulates host peroxisomal dynamics to acquire lysosomal cholesterol
Source: EMBO Rep. 2024 Dec 18;26(3):656–89. doi: 10.1038/s44319-024-00328-x (PMC11811301; doi:10.1038/s44319-024-00328-x)
Supplement: Supplementary file 8 — Source data Fig. 5 [file 44319_2024_328_MOESM8_ESM.zip › Figure. 5/5D/Fluorescence intensity of filipin.xlsx]

## Sheet: exp1
				WT	ΔsseI	PEX5 K0
				87834	13148	33415
				65818	15807	30956
				62206	15753	30458
				45331	3148	40555
				46007	4171	36386
				151321	27645	37571
				54837	32293	59903
				179824	12583	98188
				101432	40203	123400
				128948	12665	30009
				172848	19270	26388
				130654	19876	14758
				125786	18331	11750
				198612	16767	8706
				183197	10386	6194
			Mean	115644	17469.7	39242.5

## Sheet: exp2
				WT	ΔsseI	PEX5 K0
				73443	25268	65794
				55566	17493	63460
				42048	9354	37672
				58183	62618	53491
				79603	55335	73079
				71292	48719	65114
				45297	36947	61531
				134995	44960	60775
				117275	76418	94911
				141150	47185	116373
				192513	71856	153656
				164558	90613	113705
				185994	81244	43976
				191169	61578.2	25498
				126164	10243	144477
				140769	9249	106296
			Mean	113751	46817.5	79988

## Sheet: exp3
				WT	ΔsseI	PEX5 K0
				212917	51425	173077
				189281	63903	91871
				202859	82442	140781
				208790	49462	137534
				51148	81870	61598
				60514	51681	85578
				33881	49181	14915
				63566	50281	21189
				70721	73845	85206
				170740	11986	131717
				197123	6444	150006
				169025	17460	53600
				187826	23994	62876
				58314	18531	22734
				80420	6650	40812
				84542	12845	29878
				76417	38046	27521
				80033	11670	39924
				76680	42320	59622
				75795	26550	35725
			Mean	117530	38529.3	73308.2

## Sheet: MEAN 
	WT	ΔsseI	PEX5 K0
	115644	17469.7	39242.5
	113751	46817.5	79988
	117530	38529.3	73308.2
