# Supplementary material for: Salmonella Typhimurium effector SseI regulates host peroxisomal dynamics to acquire lysosomal cholesterol
Source: EMBO Rep. 2024 Dec 18;26(3):656–89. doi: 10.1038/s44319-024-00328-x (PMC11811301; doi:10.1038/s44319-024-00328-x)
Supplement: Supplementary file 8 — Source data Fig. 5 [file 44319_2024_328_MOESM8_ESM.zip › Figure. 5/5G/CFU after U-18 and LDL.xlsx]

## Sheet: LDL CFU 
				UT	LDL	U-18666A	LDL+U-18666A
				10.7716	15.2137	3.74193	4.67276
				12.5241	16.259	3.82139	5.50674
				8.4878	17.2756	5.61077	5.72368
