# Supplementary material for: Salmonella Typhimurium effector SseI regulates host peroxisomal dynamics to acquire lysosomal cholesterol
Source: EMBO Rep. 2024 Dec 18;26(3):656–89. doi: 10.1038/s44319-024-00328-x (PMC11811301; doi:10.1038/s44319-024-00328-x)
Supplement: Supplementary file 8 — Source data Fig. 5 [file 44319_2024_328_MOESM8_ESM.zip › Figure. 5/5L/Percentage co-localization of peroxisome and Syt-7.xlsx]

## Sheet: EXP1
		UI	WT STM
		21.1111	29.0698
		15.4717	25.3589
		8.96861	21.6216
		30	32.0442
		13.3333	41.4286
		25	36.4055
		27.7778	28.8462
		15.5894	19.0751
		22.6519	28.4211
		22.6471	51.1111
		21.4912	42.8571
		20.8178	10.4651
	Mean	20.405	30.5587

## Sheet: EXP3
		UI	WT STM
		25.3165	22.4299
		14.4737	13.7931
		18.1818	24.8276
		25	20.979
		10.3448	17.6101
		23.5714	18.0124
		30.6667	38.1232
		32.0635	41.9355
		32.0833	36.1905
		23.5224	25.989

## Sheet: EXP2
			UI	WT STM
			10.7023	18.5567
			16.6667	9.92063
			30.0926	51.2195
			31.3808	46.9697
			24.7525	25.6809
			23.9216	12.6214
			7.10383	54.7945
			9.09091	17.9688
			15.9722	11.4754
			14.4172	13.4146
			12.9477	44
			18.4101	26.2622

## Sheet: MEAN 
	UI	WT STM
	20.405	30.5587
	23.5224	25.989
	18.4101	26.2622
