# Supplementary material for: Salmonella Typhimurium effector SseI regulates host peroxisomal dynamics to acquire lysosomal cholesterol
Source: EMBO Rep. 2024 Dec 18;26(3):656–89. doi: 10.1038/s44319-024-00328-x (PMC11811301; doi:10.1038/s44319-024-00328-x)
Supplement: Supplementary file 8 — Source data Fig. 5 [file 44319_2024_328_MOESM8_ESM.zip › Figure. 5/5M/CFU after kd Syt-7.xlsx]

## Sheet: CFU 
	si-RNA	SCR	Syt-7
		14.1154	3.8895
		13.2426	7.34694
		13.7313	7.7396
