# Supplementary material for: Salmonella Typhimurium effector SseI regulates host peroxisomal dynamics to acquire lysosomal cholesterol
Source: EMBO Rep. 2024 Dec 18;26(3):656–89. doi: 10.1038/s44319-024-00328-x (PMC11811301; doi:10.1038/s44319-024-00328-x)
Supplement: Supplementary file 8 — Source data Fig. 5 [file 44319_2024_328_MOESM8_ESM.zip › Figure. 5/5O/Cholesterol levels on isolated peroxisomes after kd in HeLa cells.xlsx]

## Sheet: Cholestrol si npc 
	Cholesterol levels on isolated peroxisomes after silenced for NPC1, SYT7, ARF1, and sh-RNA of 4K2A
			Si-RNA	SCR	NPC1	Syt-7	ARF1	sh-4K2A
				9.44255	5.98859	6.04031	5.68307	5.87554
				6.92051	4.86597	4.69858	4.42794	4.41102
				8.88294	2.95757	3.64119	3.59803	3.62587
