# Supplementary material for: Salmonella Typhimurium effector SseI regulates host peroxisomal dynamics to acquire lysosomal cholesterol
Source: EMBO Rep. 2024 Dec 18;26(3):656–89. doi: 10.1038/s44319-024-00328-x (PMC11811301; doi:10.1038/s44319-024-00328-x)
Supplement: Supplementary file 9 — Source data Fig. 6 [file 44319_2024_328_MOESM9_ESM.zip]

Archive with 15 entries (7 files):
- Figure. 6/
- Figure. 6/6A/
- Figure. 6/6A/CFU in Intestine.xlsx
- Figure. 6/6B/
- Figure. 6/6B/CFU in MLN.xlsx
- Figure. 6/6C/
- Figure. 6/6C/CFU in Spleen.xlsx
- Figure. 6/6D/
- Figure. 6/6D/CFU in Liver.xlsx
- Figure. 6/6E/
- Figure. 6/6E/Competitive Index in Liver.xlsx
- Figure. 6/6F/
- Figure. 6/6F/Competitive Index in Spleen.xlsx
- Figure. 6/6G/
- Figure. 6/6G/Graphical Abstract.jpeg
