# Supplementary material for: Salmonella Typhimurium effector SseI regulates host peroxisomal dynamics to acquire lysosomal cholesterol
Source: EMBO Rep. 2024 Dec 18;26(3):656–89. doi: 10.1038/s44319-024-00328-x (PMC11811301; doi:10.1038/s44319-024-00328-x)
Supplement: Supplementary file 9 — Source data Fig. 6 [file 44319_2024_328_MOESM9_ESM.zip › Figure. 6/6A/CFU in Intestine.xlsx]

## Sheet: Sheet1
					WT	ΔsseI	ΔsseI+psseI	Δ ssaV	PBS
					4.42597	3	4.23045	2.69897	0
					5.57403	3.79239	4.13566	0	0
					4.65321	3.61396	4.36173	0	0
					4.59107	4.02803	4.29003	3.17609	0
					4.69461	3.8653	3.72016	3.90309	0
					4.57403	3.727	4.85733	0	0
					4.83885	4.64836	4.76343	0	0
					4.99564	3.35218	4.53148	0	0
					4.72428	4.02119	4.49831	3.63682	0
					4.79588	3.56427	4.27875	3.47712	0
