# Supplementary material for: Salmonella Typhimurium effector SseI regulates host peroxisomal dynamics to acquire lysosomal cholesterol
Source: EMBO Rep. 2024 Dec 18;26(3):656–89. doi: 10.1038/s44319-024-00328-x (PMC11811301; doi:10.1038/s44319-024-00328-x)
Supplement: Supplementary file 9 — Source data Fig. 6 [file 44319_2024_328_MOESM9_ESM.zip › Figure. 6/6B/CFU in MLN.xlsx]

## Sheet: Sheet1
				WT	ΔsseI	ΔsseI+psseI	Δ ssaV	PBS
				4.71767	3.97772	4.11394	2.63202	0
				5.07918	4.10266	4.94448	0	0
				3.30103	4.25527	5.57978	0	0
				4.29226	3.62839	4.78887	0	0
				4.52634	3.65321	4.19033	2.22185	0
				4.3862	3.77815	4.26717	0	0
				4.61542	4.42597	3.53148	0	0
				4.49485	3.81291	4.35539	0	0
				4.46736	3.8451	4.9345	2.39794	0
				4.19033	3.75333	4.6902	3.47712	0
