# Supplementary material for: Salmonella Typhimurium effector SseI regulates host peroxisomal dynamics to acquire lysosomal cholesterol
Source: EMBO Rep. 2024 Dec 18;26(3):656–89. doi: 10.1038/s44319-024-00328-x (PMC11811301; doi:10.1038/s44319-024-00328-x)
Supplement: Supplementary file 9 — Source data Fig. 6 [file 44319_2024_328_MOESM9_ESM.zip › Figure. 6/6C/CFU in Spleen.xlsx]

## Sheet: Sheet1
				WT	ΔsseI	ΔsseI+psseI	Δ ssaV	PBS
				5.2492	4.65321	5.42868	3.47712	0
				5.43404	5.02119	5.1963	0	0
				5.74974	4.97772	5.35025	0	0
				4.47712	4.35218	4.89625	0	0
				4.98528	4.39794	4.85867	0	0
				5.15054	4.53148	4.1383	0	0
				4.75333	4.716	5.05691	0	0
				5.40532	4.47712	5.19866	0	0
				5.2833	4.77815	5.48785	0	0
				5.273	4.42597	5.42051	3.17609	0
