# Supplementary material for: Salmonella Typhimurium effector SseI regulates host peroxisomal dynamics to acquire lysosomal cholesterol
Source: EMBO Rep. 2024 Dec 18;26(3):656–89. doi: 10.1038/s44319-024-00328-x (PMC11811301; doi:10.1038/s44319-024-00328-x)
Supplement: Supplementary file 9 — Source data Fig. 6 [file 44319_2024_328_MOESM9_ESM.zip › Figure. 6/6D/CFU in Liver.xlsx]

## Sheet: Sheet1
			WT	ΔsseI	ΔsseI+psseI	Δ ssaV	PBS
			5.96108	4.44909	4.67966	3.25527	0
			6.47712	5.16273	5.43628	3.22185	0
			6	5.02482	5.76138	3	0
			5.35218	5.28631	5.15836	3.65321	0
			5.66118	4.12494	4.95653	4.04922	0
			5.38021	4.30103	5.52288	2.39794	0
			6.59107	5.7354	6.1793	3.30103	0
			6.72651	4.96221	5.68842	4.04139	0
			6.04467	5.0607	5.62226	3.66901	0
			5.8893	4.69897	5.65111	4.41497	0
