# Supplementary material for: Salmonella Typhimurium effector SseI regulates host peroxisomal dynamics to acquire lysosomal cholesterol
Source: EMBO Rep. 2024 Dec 18;26(3):656–89. doi: 10.1038/s44319-024-00328-x (PMC11811301; doi:10.1038/s44319-024-00328-x)
Supplement: Supplementary file 9 — Source data Fig. 6 [file 44319_2024_328_MOESM9_ESM.zip › Figure. 6/6E/Competitive Index in Liver.xlsx]

## Sheet: Sheet1
			ΔsseI STM	ΔsseI+psseI	ΔsseI+psseI-ΔGKM	ΔsseI+psseI-K321A
			0.005248	0.54375	0.167903	0.262765
			0.001742	0.90625	0.01899	0.006154
			0.091264	0.226563	0.017287	0.088749
			0.00657	0.604167	0.138446	0.096806
			0.000621	0.388393	0.126341	0.002339
			0.001992	0.847782	0.209361	0
			0.058456	0.741477	0.017441	0.001535
			0.005383	1.06386	0.086122	0.0226
			0.001742	0.509766	0.001789	0.012145
					0.013592	0.022834
