# Supplementary material for: Salmonella Typhimurium effector SseI regulates host peroxisomal dynamics to acquire lysosomal cholesterol
Source: EMBO Rep. 2024 Dec 18;26(3):656–89. doi: 10.1038/s44319-024-00328-x (PMC11811301; doi:10.1038/s44319-024-00328-x)
Supplement: Supplementary file 9 — Source data Fig. 6 [file 44319_2024_328_MOESM9_ESM.zip › Figure. 6/6F/Competitive Index in Spleen.xlsx]

## Sheet: Sheet1
				ΔsseI STM	ΔsseI+psseI	ΔsseI+psseI-ΔGKM	ΔsseI+psseI-K321A
				0.021477	0.816374	0.05741	0.070501
				0.001742	0.604167	0.010137	0.002861
				0.038116	0.604167	0.389844	0.025797
				0.001424	0.380732	0.326264	0.109085
				0.000483	0.862043	0.0386	0.013026
				0.001491	0.580566	0	0.017457
				0	0.441506	0.030391	0.050317
				0.000669	0.725	0.026657	0.016996
				0.037012	0.631138	0.296293	0.026455
						0.027225	0.014498
